# Supplementary material for: Symbiotic Bacterial Communities of Insects Feeding on the Same Plant Lineage: Distinct Composition but Congruent Function
Source: Insects. 2024 Mar 12;15(3):187. doi: 10.3390/insects15030187 (PMC10970990; doi:10.3390/insects15030187)
Supplement: Supplementary file 1 [file insects-15-00187-s001.zip]

Archive with 1 entries (1 files):
- insects-2790976-supplementary.pdf
